# Supplementary material for: In search of autophagy biomarkers in breast cancer: Receptor status and drug agnostic transcriptional changes during autophagy flux in cell lines
Source: PLoS One. 2022 Jan 6;17(1):e0262134. doi: 10.1371/journal.pone.0262134 (PMC8735604; doi:10.1371/journal.pone.0262134)
Supplement: S1 Table — Gene sets observed to be significantly over-/under-represented or altered in all conditions are highlighted in yellow. Note that the set of altered gene sets is a super-set of over-represented and under-represented gene sets. (XLSX) [file pone.0262134.s010.xlsx]

## Sheet: down only
	Rapamycin	Bortezomib	Tamoxifen	Trastuzumab
HALLMARK_EPITHELIAL_MESENCHYMAL_TRANSITION	TRUE	TRUE	TRUE	FALSE
HALLMARK_TNFA_SIGNALING_VIA_NFKB	TRUE	TRUE	TRUE	TRUE
HALLMARK_MITOTIC_SPINDLE	TRUE	FALSE	FALSE	FALSE
HALLMARK_KRAS_SIGNALING_DN	TRUE	FALSE	FALSE	FALSE
HALLMARK_UV_RESPONSE_DN	TRUE	FALSE	FALSE	TRUE
HALLMARK_TGF_BETA_SIGNALING	TRUE	TRUE	FALSE	FALSE
HALLMARK_APOPTOSIS	TRUE	TRUE	TRUE	FALSE
HALLMARK_COAGULATION	TRUE	FALSE	FALSE	TRUE
HALLMARK_KRAS_SIGNALING_UP	TRUE	TRUE	FALSE	TRUE
HALLMARK_XENOBIOTIC_METABOLISM	FALSE	TRUE	TRUE	FALSE
HALLMARK_ESTROGEN_RESPONSE_LATE	FALSE	TRUE	FALSE	FALSE
HALLMARK_INFLAMMATORY_RESPONSE	FALSE	TRUE	TRUE	FALSE
HALLMARK_MYOGENESIS	FALSE	TRUE	TRUE	FALSE
HALLMARK_COMPLEMENT	FALSE	TRUE	FALSE	FALSE
HALLMARK_MYC_TARGETS_V1	FALSE	TRUE	FALSE	FALSE
HALLMARK_MTORC1_SIGNALING	FALSE	TRUE	TRUE	FALSE
HALLMARK_P53_PATHWAY	FALSE	TRUE	TRUE	FALSE
HALLMARK_UV_RESPONSE_UP	FALSE	TRUE	FALSE	FALSE
HALLMARK_UNFOLDED_PROTEIN_RESPONSE	FALSE	TRUE	TRUE	FALSE
HALLMARK_MYC_TARGETS_V2	FALSE	TRUE	FALSE	FALSE
HALLMARK_HYPOXIA	FALSE	TRUE	TRUE	FALSE
HALLMARK_IL6_JAK_STAT3_SIGNALING	FALSE	TRUE	TRUE	FALSE
HALLMARK_ANDROGEN_RESPONSE	FALSE	TRUE	FALSE	FALSE
HALLMARK_ALLOGRAFT_REJECTION	FALSE	TRUE	FALSE	FALSE
HALLMARK_INTERFERON_GAMMA_RESPONSE	FALSE	TRUE	FALSE	FALSE
HALLMARK_REACTIVE_OXYGEN_SPECIES_PATHWAY	FALSE	TRUE	FALSE	FALSE
HALLMARK_CHOLESTEROL_HOMEOSTASIS	FALSE	FALSE	TRUE	FALSE
HALLMARK_APICAL_SURFACE	FALSE	FALSE	TRUE	FALSE
HALLMARK_HEME_METABOLISM	FALSE	FALSE	TRUE	FALSE
HALLMARK_APICAL_JUNCTION	FALSE	FALSE	TRUE	FALSE
HALLMARK_FATTY_ACID_METABOLISM	FALSE	FALSE	TRUE	FALSE
HALLMARK_IL2_STAT5_SIGNALING	FALSE	FALSE	TRUE	TRUE

## Sheet: up or down
	Rapamycin	Bortezomib	Tamoxifen	Trastuzumab
HALLMARK_EPITHELIAL_MESENCHYMAL_TRANSITION	TRUE	TRUE	TRUE	FALSE
HALLMARK_TNFA_SIGNALING_VIA_NFKB	TRUE	TRUE	TRUE	TRUE
HALLMARK_MITOTIC_SPINDLE	TRUE	TRUE	TRUE	FALSE
HALLMARK_KRAS_SIGNALING_DN	TRUE	FALSE	FALSE	FALSE
HALLMARK_UV_RESPONSE_DN	TRUE	FALSE	FALSE	TRUE
HALLMARK_TGF_BETA_SIGNALING	TRUE	TRUE	FALSE	FALSE
HALLMARK_MYC_TARGETS_V2	TRUE	TRUE	TRUE	TRUE
HALLMARK_PI3K_AKT_MTOR_SIGNALING	TRUE	FALSE	FALSE	TRUE
HALLMARK_UNFOLDED_PROTEIN_RESPONSE	TRUE	TRUE	TRUE	TRUE
HALLMARK_DNA_REPAIR	TRUE	FALSE	TRUE	TRUE
HALLMARK_UV_RESPONSE_UP	TRUE	TRUE	FALSE	TRUE
HALLMARK_OXIDATIVE_PHOSPHORYLATION	TRUE	FALSE	FALSE	TRUE
HALLMARK_E2F_TARGETS	TRUE	TRUE	TRUE	TRUE
HALLMARK_GLYCOLYSIS	TRUE	FALSE	FALSE	TRUE
HALLMARK_MYC_TARGETS_V1	TRUE	TRUE	TRUE	TRUE
HALLMARK_MTORC1_SIGNALING	TRUE	TRUE	TRUE	TRUE
HALLMARK_APOPTOSIS	TRUE	TRUE	TRUE	FALSE
HALLMARK_COAGULATION	TRUE	FALSE	FALSE	TRUE
HALLMARK_KRAS_SIGNALING_UP	TRUE	TRUE	FALSE	TRUE
HALLMARK_REACTIVE_OXYGEN_SPECIES_PATHWAY	TRUE	TRUE	FALSE	TRUE
HALLMARK_P53_PATHWAY	TRUE	TRUE	TRUE	FALSE
HALLMARK_G2M_CHECKPOINT	TRUE	TRUE	TRUE	TRUE
HALLMARK_XENOBIOTIC_METABOLISM	FALSE	TRUE	TRUE	FALSE
HALLMARK_ESTROGEN_RESPONSE_LATE	FALSE	TRUE	TRUE	TRUE
HALLMARK_INFLAMMATORY_RESPONSE	FALSE	TRUE	TRUE	FALSE
HALLMARK_MYOGENESIS	FALSE	TRUE	TRUE	FALSE
HALLMARK_COMPLEMENT	FALSE	TRUE	FALSE	FALSE
HALLMARK_HYPOXIA	FALSE	TRUE	TRUE	FALSE
HALLMARK_IL6_JAK_STAT3_SIGNALING	FALSE	TRUE	TRUE	FALSE
HALLMARK_ANDROGEN_RESPONSE	FALSE	TRUE	FALSE	FALSE
HALLMARK_ALLOGRAFT_REJECTION	FALSE	TRUE	FALSE	FALSE
HALLMARK_INTERFERON_GAMMA_RESPONSE	FALSE	TRUE	FALSE	FALSE
HALLMARK_CHOLESTEROL_HOMEOSTASIS	FALSE	FALSE	TRUE	TRUE
HALLMARK_APICAL_SURFACE	FALSE	FALSE	TRUE	FALSE
HALLMARK_ESTROGEN_RESPONSE_EARLY	FALSE	FALSE	TRUE	FALSE
HALLMARK_HEME_METABOLISM	FALSE	FALSE	TRUE	FALSE
HALLMARK_APICAL_JUNCTION	FALSE	FALSE	TRUE	FALSE
HALLMARK_FATTY_ACID_METABOLISM	FALSE	FALSE	TRUE	TRUE
HALLMARK_IL2_STAT5_SIGNALING	FALSE	FALSE	TRUE	TRUE
HALLMARK_ADIPOGENESIS	FALSE	FALSE	FALSE	TRUE
HALLMARK_SPERMATOGENESIS	FALSE	FALSE	FALSE	TRUE

## Sheet: up only
	Rapamycin	Bortezomib	Tamoxifen	Trastuzumab
HALLMARK_MYC_TARGETS_V2	TRUE	FALSE	TRUE	TRUE
HALLMARK_PI3K_AKT_MTOR_SIGNALING	TRUE	FALSE	FALSE	TRUE
HALLMARK_UNFOLDED_PROTEIN_RESPONSE	TRUE	FALSE	FALSE	TRUE
HALLMARK_DNA_REPAIR	TRUE	FALSE	TRUE	TRUE
HALLMARK_UV_RESPONSE_UP	TRUE	FALSE	FALSE	TRUE
HALLMARK_OXIDATIVE_PHOSPHORYLATION	TRUE	FALSE	FALSE	TRUE
HALLMARK_E2F_TARGETS	TRUE	TRUE	TRUE	TRUE
HALLMARK_GLYCOLYSIS	TRUE	FALSE	FALSE	TRUE
HALLMARK_MYC_TARGETS_V1	TRUE	FALSE	TRUE	TRUE
HALLMARK_MTORC1_SIGNALING	TRUE	FALSE	FALSE	TRUE
HALLMARK_REACTIVE_OXYGEN_SPECIES_PATHWAY	TRUE	FALSE	FALSE	TRUE
HALLMARK_P53_PATHWAY	TRUE	FALSE	FALSE	FALSE
HALLMARK_G2M_CHECKPOINT	TRUE	TRUE	TRUE	TRUE
HALLMARK_MITOTIC_SPINDLE	FALSE	TRUE	TRUE	FALSE
HALLMARK_ESTROGEN_RESPONSE_EARLY	FALSE	FALSE	TRUE	FALSE
HALLMARK_ESTROGEN_RESPONSE_LATE	FALSE	FALSE	TRUE	TRUE
HALLMARK_CHOLESTEROL_HOMEOSTASIS	FALSE	FALSE	FALSE	TRUE
HALLMARK_ADIPOGENESIS	FALSE	FALSE	FALSE	TRUE
HALLMARK_FATTY_ACID_METABOLISM	FALSE	FALSE	FALSE	TRUE
HALLMARK_SPERMATOGENESIS	FALSE	FALSE	FALSE	TRUE
